# Supplementary material for: 6-BA Reduced Yield Loss under Waterlogging Stress by Regulating the Phenylpropanoid Pathway in Wheat
Source: Plants (Basel). 2024 Jul 21;13(14):1991. doi: 10.3390/plants13141991 (PMC11281113; doi:10.3390/plants13141991)
Supplement: Supplementary file 1 [file plants-13-01991-s001.zip]

Archive with 1 entries (1 files):
- plants-3083883-supplementary.pdf
